# Supplementary material for: Longitudinal detection of somatic mutations in saliva and plasma for the surveillance of oral squamous cell carcinomas
Source: PLoS One. 2021 Sep 3;16(9):e0256979. doi: 10.1371/journal.pone.0256979 (PMC8415592; doi:10.1371/journal.pone.0256979)
Supplement: S1 Table — (XLSX) [file pone.0256979.s002.xlsx]

## Sheet: TCGA-HNSC
gene	hgvs_c	hgvs_p	TCGA_freq(%)	mut_sample	total_sample	chromosome	start	end	exon	transcript	cosmic
PIK3CA	c.1633G>A	p.Glu545Lys	5	24	508	chr3	179218303	179218303	10/21	ENST00000263967	COSM125370;COSM763
CDKN2A	c.238C>T	p.Arg80Ter	4	20	508	chr9	21971121	21971121	2/3	ENST00000304494	COSM12475;COSM1314729;COSM99191;COSM99935
PIK3CA	c.1624G>A	p.Glu542Lys	4	18	508	chr3	179218294	179218294	10/21	ENST00000263967	COSM125369;COSM760
PIK3CA	c.3140A>G	p.His1047Arg	3	13	508	chr3	179234297	179234297	21/21	ENST00000263967	COSM775;COSM94986
TP53	c.524G>A	p.Arg175His	2	12	508	chr17	7675088	7675088	5/11	ENST00000269305	COSM10648;COSM1640851;COSM3355994;COSM99022;COSM99023;COSM99024;COSM99914
CDKN2A	c.172C>T	p.Arg58Ter	2	11	508	chr9	21971187	21971187	2/3	ENST00000304494	COSM12473;COSM1624870;COSM99730;COSM99731
TP53	c.844C>T	p.Arg282Trp	2	9	508	chr17	7673776	7673776	8/11	ENST00000269305	COSM10704;COSM1636702;COSM3378339;COSM99925
TP53	c.637C>T	p.Arg213Ter	2	9	508	chr17	7674894	7674894	6/11	ENST00000269305	COSM10654;COSM1638393;COSM3378350;COSM99615;COSM99616;COSM99617;COSM99618
HRAS	c.38G>T	p.Gly13Val	1	7	508	chr11	534285	534285	2/6	ENST00000311189	COSM120918;COSM489
TP53	c.818G>A	p.Arg273His	1	7	508	chr17	7673802	7673802	8/11	ENST00000269305	COSM10660;COSM1645335;COSM3356963;COSM99729
TP53	c.743G>A	p.Arg248Gln	1	7	508	chr17	7674220	7674220	7/11	ENST00000269305	COSM10662;COSM1640830;COSM3356964;COSM99020;COSM99021;COSM99602
TP53	c.659A>G	p.Tyr220Cys	1	7	508	chr17	7674872	7674872	6/11	ENST00000269305	COSM10758;COSM1644277;COSM3355993;COSM99718;COSM99719;COSM99720
TP53	c.586C>T	p.Arg196Ter	1	7	508	chr17	7674945	7674945	6/11	ENST00000269305	COSM10705;COSM1640847;COSM3378446;COSM99665;COSM99666;COSM99667;COSM99668
FBXW7	c.1513C>G	p.Arg505Gly	1	6	508	chr4	152326137	152326137	10/12	ENST00000281708	COSM1133711;COSM99603;COSM99604;COSM99605;COSM99606
HRAS	c.34G>A	p.Gly12Ser	1	6	508	chr11	534289	534289	2/6	ENST00000311189	COSM1746299;COSM480
MAPK1	c.964G>A	p.Glu322Lys	1	6	508	chr22	21772875	21772875	7/9	ENST00000215832	COSM461148
RAC1	c.476C>T	p.Ala159Val	1	6	508	chr7	6402343	6402343	6/6	ENST00000348035	COSM1154840;COSM389868
TP53	c.916C>T	p.Arg306Ter	1	6	508	chr17	7673704	7673704	8/11	ENST00000269305	COSM10663;COSM1640820;COSM3388168;COSM99947
TP53	c.892G>T	p.Glu298Ter	1	6	508	chr17	7673728	7673728	8/11	ENST00000269305	COSM10710;COSM121080;COSM1646820;COSM3723940
TP53	c.817C>T	p.Arg273Cys	1	6	508	chr17	7673803	7673803	8/11	ENST00000269305	COSM10659;COSM1645518;COSM3355991;COSM99933
TP53	c.742C>T	p.Arg248Trp	1	6	508	chr17	7674221	7674221	7/11	ENST00000269305	COSM10656;COSM120005;COSM120006;COSM120007;COSM1640831;COSM3388183
TP53	c.733G>A	p.Gly245Ser	1	6	508	chr17	7674230	7674230	7/11	ENST00000269305	COSM121035;COSM121036;COSM121037;COSM1640833;COSM3356965;COSM6932
CDKN2A	c.330G>A	p.Trp110Ter	1	5	508	chr9	21971029	21971029	2/3	ENST00000304494	COSM12547;COSM126615;COSM126616;COSM1598222
EP300	c.4195G>A	p.Asp1399Asn	1	5	508	chr22	41169525	41169525	26/31	ENST00000263253	COSM122851
TP53	c.832C>T	p.Pro278Ser	1	5	508	chr17	7673788	7673788	8/11	ENST00000269305	COSM10939;COSM139044;COSM1646810;COSM3773297
TP53	c.578A>T	p.His193Leu	1	5	508	chr17	7674953	7674953	6/11	ENST00000269305	COSM11066;COSM2744772;COSM3732881;COSM99916;COSM99917;COSM99918;COSM99919
TP53	c.488A>G	p.Tyr163Cys	1	5	508	chr17	7675124	7675124	5/11	ENST00000269305	COSM10808;COSM129852;COSM129853;COSM129854;COSM129855;COSM1649381;COSM3388214
CASP8	c.1393C>T	p.Gln465Ter	1	4	508	chr2	201286547	201286547	10/10	ENST00000432109	COSM159759;COSM3713596;COSM3713597
CDKN2A	c.329G>A	p.Trp110Ter	1	4	508	chr9	21971030	21971030	2/3	ENST00000304494	COSM12481;COSM126617;COSM126618;COSM3382498
EPHA2	c.1256C>G	p.Ser419Ter	1	4	508	chr1	16137909	16137909	5/17	ENST00000358432
HIST1H3C	c.110A>T	p.Lys37Met	1	4	508	chr6	26045520	26045520	1/1	ENST00000612966	COSM3623434
MB21D2	c.931C>G	p.Gln311Glu	1	4	508	chr3	192798931	192798931	2/2	ENST00000392452	COSM350832
TGFBR2	c.1555G>A	p.Glu519Lys	1	4	508	chr3	30691450	30691450	7/7	ENST00000295754	COSM129691
TP53	c.707A>G	p.Tyr236Cys	1	4	508	chr17	7674256	7674256	7/11	ENST00000269305	COSM10731;COSM116672;COSM116673;COSM116674;COSM1646851;COSM3773303
TP53	c.536A>G	p.His179Arg	1	4	508	chr17	7675076	7675076	5/11	ENST00000269305	COSM10889;COSM1645241;COSM214222;COSM214223;COSM214224;COSM214225;COSM3396280
TP53	c.469G>T	p.Val157Phe	1	4	508	chr17	7675143	7675143	5/11	ENST00000269305	COSM10670;COSM131480;COSM131481;COSM131482;COSM131483;COSM1679513;COSM3388217
TP53	c.329G>T	p.Arg110Leu	1	4	508	chr17	7676040	7676040	4/11	ENST00000269305	COSM10716;COSM1646883;COSM3723935;COSM99928;COSM99929
CASP8	c.1303C>T	p.Arg435Ter	1	3	508	chr2	201285316	201285316	9/10	ENST00000432109	COSM1014886;COSM1014887;COSM1153698
CASP8	c.1237C>T	p.Arg413Ter	1	3	508	chr2	201285250	201285250	9/10	ENST00000432109	COSM2907151;COSM2907152;COSM2907153
CDKN2A	c.358G>T	p.Glu120Ter	1	3	508	chr9	21971001	21971001	2/3	ENST00000304494	COSM12479;COSM3092256;COSM753749
CDKN2A	c.262G>T	p.Glu88Ter	1	3	508	chr9	21971097	21971097	2/3	ENST00000304494	COSM12512;COSM1638390;COSM251413;COSM251414
FAT1	c.10118C>G	p.Ser3373Ter	1	3	508	chr4	186609271	186609271	16/27	ENST00000441802
FGFR3	c.746C>G	p.Ser249Cys	1	3	508	chr4	1801841	1801841	6/17	ENST00000260795	COSM1149892;COSM715
HRAS	c.37G>C	p.Gly13Arg	1	3	508	chr11	534286	534286	2/6	ENST00000311189	COSM486;COSM99938
HRAS	c.182A>T	p.Gln61Leu	1	3	508	chr11	533874	533874	3/6	ENST00000311189	COSM498;COSM99664
KIR3DL2	c.1213G>A	p.Val405Ile	1	3	508	chr19	54866576	54866576	9/9	ENST00000326321
KRT5	c.1475-1_1475insACTCAGTGGAGAAGGAGTTGGACCAGTCAACATCT	p.Ser492TyrfsTer63	1	3	508	chr12	52515240	52515241		ENST00000252242
MYC	c.437C>T	p.Ser146Leu	1	3	508	chr8	127738699	127738699	2/3	ENST00000377970	COSM1454792;COSM1454793
MYH9	c.1588G>A	p.Glu530Lys	1	3	508	chr22	36312189	36312189	14/41	ENST00000216181	COSM245867
NFE2L2	c.85G>C	p.Asp29His	1	3	508	chr2	177234232	177234232	2/5	ENST00000397062	COSM124736
NFE2L2	c.235G>A	p.Glu79Lys	1	3	508	chr2	177234082	177234082	2/5	ENST00000397062	COSM132851
NOTCH1	c.1363G>A	p.Glu455Lys	1	3	508	chr9	136517830	136517830	8/34	ENST00000277541	COSM4525933;COSM4525934
PRB3	c.115C>T	p.Arg39Ter	1	3	508	chr12	11268134	11268134	3/5	ENST00000381842	COSM2172781;COSM2172782
RHOA	c.118G>C	p.Glu40Gln	1	3	508	chr3	49375472	49375472	2/5	ENST00000418115	COSM125851
TP53	c.880G>T	p.Glu294Ter	1	3	508	chr17	7673740	7673740	8/11	ENST00000269305	COSM10856;COSM126981;COSM2744501;COSM3388169
TP53	c.574C>T	p.Gln192Ter	1	3	508	chr17	7674957	7674957	6/11	ENST00000269305	COSM10733;COSM117946;COSM117947;COSM117948;COSM117949;COSM1649390;COSM3370929
TP53	c.527G>A	p.Cys176Tyr	1	3	508	chr17	7675085	7675085	5/11	ENST00000269305	COSM10687;COSM1649384;COSM3388204;COSM99669;COSM99670;COSM99671;COSM99672
TP53	c.517G>A	p.Val173Met	1	3	508	chr17	7675095	7675095	5/11	ENST00000269305	COSM11084;COSM121041;COSM2744864;COSM3388205;COSM98964;COSM98965;COSM98966
TP53	c.1009C>T	p.Arg337Cys	1	3	508	chr17	7670700	7670700	10/11	ENST00000269305	COSM11071;COSM117591
ADCY1	c.1037G>A	p.Arg346His	0	2	508	chr7	45648686	45648686	5/20	ENST00000297323	COSM5426264
AJUBA	c.307C>T	p.Gln103Ter	0	2	508	chr14	22981960	22981960	1/8	ENST00000262713
AKAP9	c.10204C>A	p.Gln3402Lys	0	2	508	chr7	92097163	92097163	41/50	ENST00000356239
ALPK1	c.1651C>T	p.Gln551Ter	0	2	508	chr4	112431198	112431198	11/16	ENST00000177648
ANKHD1-EIF4EBP3	c.1126C>G	p.Leu376Val	0	2	508	chr5	140445954	140445954	6/36	ENST00000532219
ANKRD11	c.2306C>G	p.Ser769Ter	0	2	508	chr16	89284236	89284236	9/13	ENST00000301030
ANXA6	c.692G>A	p.Arg231Gln	0	2	508	chr5	151132520	151132520	10/26	ENST00000354546	COSM86821
AP1G2	c.727G>A	p.Asp243Asn	0	2	508	chr14	23565620	23565620	6/21	ENST00000308724
APC	c.848G>A	p.Arg283Gln	0	2	508	chr5	112815508	112815508	9/16	ENST00000257430
ASXL1	c.2077C>T	p.Arg693Ter	0	2	508	chr20	32434789	32434789	13/13	ENST00000375687	COSM4169684;COSM51388
ATP10B	c.932G>A	p.Arg311Gln	0	2	508	chr5	160640529	160640529	10/26	ENST00000327245
ATP6AP2	c.355G>C	p.Glu119Gln	0	2	508	chrX	40597303	40597303	4/9	ENST00000378438
ATP7B	c.2491G>A	p.Val831Ile	0	2	508	chr13	51950356	51950356	10/21	ENST00000242839
B2M	c.289G>A	p.Glu97Lys	0	2	508	chr15	44715644	44715644	2/4	ENST00000558401	COSM159305
BCAN	c.1736G>A	p.Arg579Gln	0	2	508	chr1	156652686	156652686	8/14	ENST00000329117
BZRAP1	c.4127G>A	p.Arg1376Lys	0	2	508	chr17	58309145	58309145	22/32	ENST00000343736
C9	c.934G>A	p.Asp312Asn	0	2	508	chr5	39311314	39311314	7/11	ENST00000263408	COSM2689706
C9orf135	c.665C>T	p.Thr222Ile	0	2	508	chr9	69906111	69906111	6/6	ENST00000377197
CAPN2	c.1237C>G	p.Gln413Glu	0	2	508	chr1	223755581	223755581	10/21	ENST00000295006
CASP8	c.697C>T	p.Arg233Trp	0	2	508	chr2	201276863	201276863	8/10	ENST00000432109	COSM1482635;COSM1482636;COSM1482637
CASP8	c.202C>T	p.Arg68Ter	0	2	508	chr2	201266688	201266688	3/10	ENST00000432109	COSM1482629;COSM252413;COSM252414
CATSPER1	c.496G>A	p.Val166Met	0	2	508	chr11	66025884	66025884	1/12	ENST00000312106	COSM77423
CCDC110	c.331C>T	p.Arg111Cys	0	2	508	chr4	185461066	185461066	5/7	ENST00000307588	COSM3409201
CCSER2	c.2297A>G	p.Tyr766Cys	0	2	508	chr10	84477636	84477636	9/11	ENST00000224756
CDH12	c.2116C>A	p.Pro706Thr	0	2	508	chr5	21752006	21752006	15/15	ENST00000382254
CDH7	c.673C>A	p.Gln225Lys	0	2	508	chr18	65822128	65822128	5/12	ENST00000323011
CDH9	c.2210C>T	p.Thr737Met	0	2	508	chr5	26881296	26881296	12/12	ENST00000231021	COSM1486704
CDKN2A	c.322G>T	p.Asp108Tyr	0	2	508	chr9	21971037	21971037	2/3	ENST00000304494	COSM13489;COSM1674414;COSM753737;COSM753738
CDKN2A	c.205G>T	p.Glu69Ter	0	2	508	chr9	21971154	21971154	2/3	ENST00000304494	COSM13281;COSM3092315;COSM3092316;COSM3092317
CHCHD4	c.236C>T	p.Thr79Met	0	2	508	chr3	14113080	14113080	3/3	ENST00000396914
CNNM3	c.1264G>A	p.Glu422Lys	0	2	508	chr2	96825096	96825096	2/8	ENST00000305510
COL22A1	c.4802C>T	p.Pro1601Leu	0	2	508	chr8	138589332	138589332	65/65	ENST00000303045	COSM3924705
CORO2B	c.466G>A	p.Ala156Thr	0	2	508	chr15	68710864	68710864	4/12	ENST00000566799
CREBBP	c.4336C>T	p.Arg1446Cys	0	2	508	chr16	3738617	3738617	26/31	ENST00000262367	COSM88749
CRYGS	c.107G>A	p.Arg36His	0	2	508	chr3	186539512	186539512	2/3	ENST00000307944
CSMD3	c.9380G>A	p.Arg3127Gln	0	2	508	chr8	112281302	112281302	59/71	ENST00000297405	COSM3432035;COSM3432036
CTCF	c.610dupA	p.Thr204AsnfsTer26	0	2	508	chr16	67611435	67611436	3/12	ENST00000264010	COSM1180830
CTNNA2	c.199G>A	p.Ala67Thr	0	2	508	chr2	79744483	79744483	2/18	ENST00000402739
DCLK1	c.68G>A	p.Arg23Gln	0	2	508	chr13	36126070	36126070	2/17	ENST00000360631
DENND5B	c.2963G>A	p.Gly988Glu	0	2	508	chr12	31399759	31399759	16/21	ENST00000389082
DHX15	c.1196G>A	p.Arg399His	0	2	508	chr4	24548907	24548907	6/14	ENST00000336812	COSM3133038
DLG5	c.2522C>T	p.Ser841Phe	0	2	508	chr10	77821962	77821962	15/32	ENST00000372391
DNAH5	c.5389C>G	p.Gln1797Glu	0	2	508	chr5	13841787	13841787	33/79	ENST00000265104
DNAH6	c.1325G>A	p.Arg442His	0	2	508	chr2	84549897	84549897	8/76	ENST00000237449
DRC7	c.937G>A	p.Glu313Lys	0	2	508	chr16	57707538	57707538	8/19	ENST00000360716
DUSP6	c.241G>A	p.Glu81Lys	0	2	508	chr12	89351799	89351799	1/3	ENST00000279488
EDIL3	c.517C>A	p.Gln173Lys	0	2	508	chr5	84106783	84106783	6/11	ENST00000296591
ELF4	c.1244C>T	p.Ser415Leu	0	2	508	chrX	130067469	130067469	9/9	ENST00000308167
EP300	c.4540G>A	p.Glu1514Lys	0	2	508	chr22	41172586	41172586	28/31	ENST00000263253	COSM1716512
EP300	c.3491G>A	p.Cys1164Tyr	0	2	508	chr22	41157398	41157398	18/31	ENST00000263253	COSM5487677
EPHA2	c.1379delC	p.Pro460ArgfsTer33	0	2	508	chr1	16135704	16135704	6/17	ENST00000358432	COSM294351
EPHA3	c.2405C>G	p.Thr802Arg	0	2	508	chr3	89449283	89449283	14/17	ENST00000336596
EPHA6	c.2854G>C	p.Asp952His	0	2	508	chr3	97720330	97720330	15/18	ENST00000389672	COSM3721643;COSM3721644
EPHB3	c.1259G>A	p.Arg420His	0	2	508	chr3	184577088	184577088	5/16	ENST00000330394
ERN2	c.1286G>A	p.Gly429Glu	0	2	508	chr16	23702213	23702213	11/22	ENST00000256797
ESRRA	c.655G>A	p.Asp219Asn	0	2	508	chr11	64314824	64314824	5/7	ENST00000000442
FAM21C	c.3100G>A	p.Glu1034Lys	0	2	508	chr10	45788946	45788946	28/30	ENST00000374362
FAM21C	c.1378G>A	p.Asp460Asn	0	2	508	chr10	45755073	45755073	15/30	ENST00000374362
FANCD2OS	c.99C>G	p.Phe33Leu	0	2	508	chr3	10104676	10104676	2/2	ENST00000450660
FAT1	c.8474dupG	p.Ser2826LysfsTer2	0	2	508	chr4	186618111	186618112	10/27	ENST00000441802
FAT1	c.5080C>T	p.Gln1694Ter	0	2	508	chr4	186621506	186621506	10/27	ENST00000441802
FAT1	c.3599C>G	p.Ser1200Ter	0	2	508	chr4	186639765	186639765	4/27	ENST00000441802
FAT1	c.2809C>T	p.Arg937Ter	0	2	508	chr4	186707019	186707019	2/27	ENST00000441802	COSM3131832;COSM3131833
FAT1	c.2653C>T	p.Arg885Ter	0	2	508	chr4	186707175	186707175	2/27	ENST00000441802	COSM5060287;COSM5060288
FAT1	c.10198C>T	p.Arg3400Ter	0	2	508	chr4	186609191	186609191	16/27	ENST00000441802
FBXL13	c.922C>T	p.Arg308Trp	0	2	508	chr7	102913172	102913172	11/20	ENST00000313221
FBXW7	c.1627A>G	p.Arg543Gly	0	2	508	chr4	152326023	152326023	10/12	ENST00000281708	COSM123128;COSM123129;COSM123130;COSM123131;COSM4976813
FCAR	c.697G>A	p.Val233Met	0	2	508	chr19	54889696	54889696	5/5	ENST00000355524
FLG	c.7508C>T	p.Ala2503Val	0	2	508	chr1	152307378	152307378	3/3	ENST00000368799
FXYD5	c.433C>T	p.Arg145Trp	0	2	508	chr19	35166271	35166271	7/8	ENST00000342879
GABBR2	c.447G>A	p.Trp149Ter	0	2	508	chr9	98577947	98577947	2/19	ENST00000259455
GABRA2	c.220G>A	p.Val74Met	0	2	508	chr4	46332650	46332650	3/9	ENST00000356504
GIGYF2	c.596C>G	p.Ser199Ter	0	2	508	chr2	232787213	232787213	9/29	ENST00000373563
GRM8	c.149G>A	p.Gly50Asp	0	2	508	chr7	127243056	127243056	2/11	ENST00000339582
H3F3B	c.110A>T	p.Lys37Met	0	2	508	chr17	75779065	75779065	2/4	ENST00000254810	COSM4440720
HCRTR2	c.298G>T	p.Asp100Tyr	0	2	508	chr6	55248713	55248713	2/7	ENST00000370862
HENMT1	c.920C>G	p.Ser307Ter	0	2	508	chr1	108648828	108648828	8/8	ENST00000370032
HIST1H3I	c.110A>T	p.Lys37Met	0	2	508	chr6	27872206	27872206	1/1	ENST00000616365
HIST1H4C	c.203G>C	p.Arg68Pro	0	2	508	chr6	26104150	26104150	1/1	ENST00000377803	COSM311796
HIST2H2BE	c.213C>G	p.Phe71Leu	0	2	508	chr1	149886428	149886428	1/1	ENST00000369155	COSM161553
HLA-A	c.19C>T	p.Arg7Ter	0	2	508	chr6	29942572	29942572	3/10	ENST00000396634	COSM3722056
HLA-B	c.748C>G	p.Gln250Glu	0	2	508	chr6	31355464	31355464	4/8	ENST00000412585
HLA-B	c.19C>T	p.Arg7Ter	0	2	508	chr6	31357140	31357140	1/8	ENST00000412585	COSM3253080
HOXB5	c.508G>A	p.Glu170Lys	0	2	508	chr17	48593175	48593175	1/2	ENST00000239151
HRAS	c.35G>A	p.Gly12Asp	0	2	508	chr11	534288	534288	2/6	ENST00000311189	COSM484;COSM99915
HRAS	c.34G>T	p.Gly12Cys	0	2	508	chr11	534289	534289	2/6	ENST00000311189	COSM1644659;COSM481
HUWE1	c.12529G>A	p.Glu4177Lys	0	2	508	chrX	53536149	53536149	80/84	ENST00000262854	COSM123679
HUWE1	c.11311G>A	p.Glu3771Lys	0	2	508	chrX	53543909	53543909	73/84	ENST00000262854	COSM5494820;COSM5494821
IFNGR1	c.367C>T	p.Arg123Ter	0	2	508	chr6	137206142	137206142	3/7	ENST00000367739
IFT140	c.1990G>A	p.Glu664Lys	0	2	508	chr16	1564074	1564074	17/31	ENST00000426508	COSM1708622
IL17A	c.247G>C	p.Glu83Gln	0	2	508	chr6	52189071	52189071	3/3	ENST00000340057
ITGB1	c.472G>A	p.Asp158Asn	0	2	508	chr10	32928169	32928169	5/16	ENST00000302278	COSM1347657;COSM1347658;COSM4948403
IVD	c.1222G>T	p.Gly408Trp	0	2	508	chr15	40418204	40418204	12/12	ENST00000487418
KCNA4	c.838G>A	p.Glu280Lys	0	2	508	chr11	30011841	30011841	2/2	ENST00000328224
KCNT2	c.1621C>T	p.Arg541Ter	0	2	508	chr1	196340503	196340503	16/28	ENST00000294725	COSM1662391
KDM6A	c.1555C>T	p.Arg519Ter	0	2	508	chrX	45063449	45063449	16/29	ENST00000377967	COSM5049195;COSM5049196;COSM757235
KIAA1109	c.675C>G	p.Ile225Met	0	2	508	chr4	122187942	122187942	9/86	ENST00000264501
KIAA1407	c.2017C>T	p.Arg673Trp	0	2	508	chr3	114002500	114002500	12/17	ENST00000295878
KIAA2026	c.3927_3928insGTGGCCTAATG	p.Ser1310ValfsTer3	0	2	508	chr9	5922068	5922069	8/8	ENST00000399933
KIAA2026	c.3927_3928insGGCCTAATG	p.Ser1309_Ser1310insGlyLeuMet	0	2	508	chr9	5922068	5922069	8/8	ENST00000399933
KMT2B	c.1656delC	p.Lys553AsnfsTer52	0	2	508	chr19	35720997	35720997	3/37	ENST00000420124	COSM3198415
KMT2D	c.9265delG	p.Val3089TrpfsTer30	0	2	508	chr12	49038091	49038091	34/54	ENST00000301067	COSM2006975;COSM2006976
KMT2D	c.3754C>T	p.Arg1252Ter	0	2	508	chr12	49049834	49049834	11/54	ENST00000301067	COSM2007277;COSM2007278
KRT6A	c.913-1_913insATCAACTTCCTGAGAGCCTTGTATGATGCA	p.Ile295_Ala304dup	0	2	508	chr12	52490733	52490734		ENST00000330722
KRT6A	c.1460-1_1460insGCGAAGGCGTTGGACAAGTCAACATCT	p.Ile486_Ser487insCysGluGlyValGlyGlnValAsnIle	0	2	508	chr12	52487955	52487956		ENST00000330722
KRT6A	c.1460-1_1460insAATGGCGAAGGCGTTGGACAAGTCAACATCT	p.Ser487Ter	0	2	508	chr12	52487955	52487956		ENST00000330722
KSR2	c.1751C>T	p.Thr584Met	0	2	508	chr12	117530992	117530992	12/20	ENST00000339824	COSM1732929;COSM1732930;COSM4879571
LAMB4	c.4754G>C	p.Arg1585Pro	0	2	508	chr7	108034272	108034272	31/34	ENST00000205386
LDLR	c.2124G>A	p.Met708Ile	0	2	508	chr19	11120506	11120506	14/18	ENST00000558518
LINGO2	c.1228C>A	p.Pro410Thr	0	2	508	chr9	27949444	27949444	6/6	ENST00000308675	COSM245447;COSM245448
LRRC4C	c.1909G>C	p.Glu637Gln	0	2	508	chr11	40114384	40114384	2/2	ENST00000278198
LRRN3	c.568C>G	p.Leu190Val	0	2	508	chr7	111123340	111123340	3/3	ENST00000308478
MAEL	c.908C>T	p.Ala303Val	0	2	508	chr1	167016284	167016284	9/12	ENST00000367872	COSM899003
MAGEB3	c.224T>C	p.Val75Ala	0	2	508	chrX	30236148	30236148	5/5	ENST00000361644
MAP2	c.2593G>T	p.Glu865Ter	0	2	508	chr2	209694763	209694763	7/15	ENST00000360351
MAP3K19	c.2394G>C	p.Gln798His	0	2	508	chr2	134986478	134986478	7/10	ENST00000375845
MAP3K7	c.899A>G	p.Tyr300Cys	0	2	508	chr6	90550518	90550518	9/17	ENST00000369329
MASP1	c.643A>G	p.Thr215Ala	0	2	508	chr3	187256765	187256765	5/16	ENST00000337774
MBOAT7	c.1270C>T	p.Arg424Trp	0	2	508	chr19	54174193	54174193	8/8	ENST00000245615
MCF2L	c.2873G>A	p.Arg958Gln	0	2	508	chr13	113088577	113088577	26/30	ENST00000375608	COSM1586870;COSM1586871;COSM945532
MFSD10	c.413G>A	p.Arg138Gln	0	2	508	chr4	2932718	2932718	4/12	ENST00000329687
MGAM	c.2108C>T	p.Ser703Phe	0	2	508	chr7	142036854	142036854	18/48	ENST00000549489	COSM4476937;COSM4476938;COSM4476939
MMP16	c.461G>A	p.Arg154His	0	2	508	chr8	88167917	88167917	4/10	ENST00000286614
MSLN	c.699delC	p.Tyr234ThrfsTer78	0	2	508	chr16	765293	765293	8/17	ENST00000382862
MUC16	c.4225G>C	p.Glu1409Gln	0	2	508	chr19	8976914	8976914	1/84	ENST00000397910	COSM1481741;COSM1481742
MYH13	c.5556G>T	p.Lys1852Asn	0	2	508	chr17	10303409	10303409	38/41	ENST00000252172	COSM124590;COSM124591
MYH7	c.445G>A	p.Glu149Lys	0	2	508	chr14	23432696	23432696	5/40	ENST00000355349	COSM4166809
MYH7	c.1231G>A	p.Val411Ile	0	2	508	chr14	23429255	23429255	13/40	ENST00000355349	COSM4050076
MYH9	c.1369G>A	p.Glu457Lys	0	2	508	chr22	36316528	36316528	12/41	ENST00000216181	COSM124618
MYO15A	c.9880C>T	p.Arg3294Trp	0	2	508	chr17	18166453	18166453	61/66	ENST00000205890
MYOM1	c.188G>A	p.Arg63Gln	0	2	508	chr18	3215036	3215036	2/38	ENST00000356443	COSM6003338
NCOR1	c.6916G>A	p.Glu2306Lys	0	2	508	chr17	16039472	16039472	44/46	ENST00000268712
NCOR1	c.4682G>A	p.Arg1561Gln	0	2	508	chr17	16067953	16067953	32/46	ENST00000268712
NCOR1	c.3242C>T	p.Pro1081Leu	0	2	508	chr17	16080663	16080663	24/46	ENST00000268712	COSM4863027;COSM704906
NFE2L2	c.235G>C	p.Glu79Gln	0	2	508	chr2	177234082	177234082	2/5	ENST00000397062	COSM120958
NLRP5	c.2251G>A	p.Glu751Lys	0	2	508	chr19	56028484	56028484	7/15	ENST00000390649
NLRP8	c.1282G>A	p.Val428Ile	0	2	508	chr19	55955340	55955340	3/10	ENST00000291971	COSM1396751;COSM30446
NOTCH1	c.1393G>A	p.Ala465Thr	0	2	508	chr9	136517800	136517800	8/34	ENST00000277541	COSM1217602;COSM1217603
NOTCH1	c.1057C>T	p.Arg353Cys	0	2	508	chr9	136518633	136518633	6/34	ENST00000277541	COSM753114;COSM753115
NRAP	c.3613C>T	p.Arg1205Trp	0	2	508	chr10	113608503	113608503	32/42	ENST00000359988
NRCAM	c.2705dupA	p.Ile903AspfsTer20	0	2	508	chr7	108180368	108180369	25/33	ENST00000379028
NRXN1	c.3647G>A	p.Arg1216His	0	2	508	chr2	50091394	50091394	19/22	ENST00000406316	COSM190770;COSM190771;COSM3728203;COSM3728204;COSM3728205
NSD1	c.2362C>T	p.Arg788Ter	0	2	508	chr5	177210761	177210761	5/23	ENST00000439151
OBP2A	c.320C>T	p.Thr107Met	0	2	508	chr9	135547913	135547913	4/7	ENST00000371776	COSM4974175;COSM4974176
OR11H12	c.88C>A	p.Gln30Lys	0	2	508	chr14	18601204	18601204	1/1	ENST00000550708
OR2D3	c.208C>T	p.Arg70Cys	0	2	508	chr11	6921209	6921209	1/1	ENST00000317834
OR2T34	c.401C>A	p.Pro134His	0	2	508	chr1	248574357	248574357	1/1	ENST00000328782	COSM5468170
OR4C15	c.1051A>T	p.Met351Leu	0	2	508	chr11	55555357	55555357	1/1	ENST00000314644
OR4F15	c.547C>T	p.Arg183Trp	0	2	508	chr15	101818733	101818733	1/1	ENST00000332238	COSM5899680
OR8I2	c.199G>T	p.Ala67Ser	0	2	508	chr11	56093506	56093506	1/1	ENST00000302124
PARP2	c.1296G>A	p.Met432Ile	0	2	508	chr14	20356617	20356617	13/16	ENST00000250416	COSM1300469;COSM1300470
PCDHA10	c.1441G>A	p.Ala481Thr	0	2	508	chr5	140857489	140857489	1/4	ENST00000307360	COSM3975219;COSM3975220;COSM3975221
PDZD2	c.2857C>T	p.Arg953Ter	0	2	508	chr5	32073963	32073963	18/25	ENST00000438447
PIK3C2G	c.192dupT	p.Val65CysfsTer16	0	2	508	chr12	18282267	18282268	1/31	ENST00000266497	COSM1360489;COSM1360490
PIK3CA	c.3127A>G	p.Met1043Val	0	2	508	chr3	179234284	179234284	21/21	ENST00000263967	COSM12591;COSM94983
PIK3CA	c.263G>A	p.Arg88Gln	0	2	508	chr3	179199088	179199088	2/21	ENST00000263967	COSM271684;COSM746
PIK3CA	c.2176G>A	p.Glu726Lys	0	2	508	chr3	179221146	179221146	14/21	ENST00000263967	COSM446019;COSM87306
PIK3CA	c.1637A>G	p.Gln546Arg	0	2	508	chr3	179218307	179218307	10/21	ENST00000263967	COSM12459;COSM446012
PIK3CG	c.467C>T	p.Ala156Val	0	2	508	chr7	106868028	106868028	2/11	ENST00000359195	COSM1579094
PIK3CG	c.1630C>T	p.Arg544Ter	0	2	508	chr7	106869191	106869191	2/11	ENST00000359195	COSM3778003
PKHD1L1	c.4961G>A	p.Arg1654Gln	0	2	508	chr8	109444830	109444830	38/78	ENST00000378402	COSM3643999
PKN1	c.1077delC	p.Phe360SerfsTer2	0	2	508	chr19	14451929	14451929	7/22	ENST00000242783	COSM253065;COSM3282026
PLEKHG4	c.2230G>A	p.Glu744Lys	0	2	508	chr16	67285324	67285324	13/21	ENST00000360461	COSM3782975
PLXNA2	c.482_483insATGTAGAAGA	p.Ser161ArgfsTer19	0	2	508	chr1	208217440	208217441	2/32	ENST00000367033
PLXND1	c.2737G>A	p.Gly913Arg	0	2	508	chr3	129573694	129573694	13/36	ENST00000324093
POLI	c.349G>T	p.Val117Leu	0	2	508	chr18	54274033	54274033	3/10	ENST00000579534
PPP4R4	c.266C>T	p.Thr89Met	0	2	508	chr14	94208538	94208538	3/25	ENST00000304338	COSM3723174;COSM98083
PRCC	c.1138delC	p.Gln380ArgfsTer47	0	2	508	chr1	156791744	156791744	4/7	ENST00000271526	COSM1334947
PRDM9	c.230G>A	p.Arg77Gln	0	2	508	chr5	23509956	23509956	4/11	ENST00000296682	COSM3615188
PRKDC	c.3733C>T	p.Arg1245Trp	0	2	508	chr8	47893253	47893253	31/86	ENST00000314191	COSM3718703
PSG4	c.787G>A	p.Glu263Lys	0	2	508	chr19	43195196	43195196	4/6	ENST00000405312	COSM3535194
PSG8	c.1184C>T	p.Ser395Phe	0	2	508	chr19	42754392	42754392	5/5	ENST00000306511
PTN	c.123delA	p.Val42Ter	0	2	508	chr7	137253630	137253630	3/5	ENST00000348225	COSM1448317
RAP1B	c.35G>A	p.Gly12Glu	0	2	508	chr12	68648759	68648759	2/8	ENST00000250559	COSM1317973
RBP3	c.1264C>T	p.Arg422Trp	0	2	508	chr10	47349748	47349748	1/4	ENST00000584701
RHBDF1	c.854C>T	p.Ser285Leu	0	2	508	chr16	62637	62637	7/18	ENST00000262316
RNASE3	c.383G>C	p.Arg128Thr	0	2	508	chr14	20892069	20892069	2/2	ENST00000304639
RP1L1	c.851delC	p.Pro284ArgfsTer26	0	2	508	chr8	10613247	10613247	4/4	ENST00000382483	COSM3270075
RPA1	c.92G>A	p.Arg31His	0	2	508	chr17	1843927	1843927	3/17	ENST00000254719
RRP12	c.3610G>A	p.Glu1204Lys	0	2	508	chr10	97360576	97360576	31/34	ENST00000370992
RTKN	c.1666C>T	p.Arg556Cys	0	2	508	chr2	74426269	74426269	12/12	ENST00000272430	COSM3583353;COSM3583354
SFI1	c.2462G>A	p.Arg821Gln	0	2	508	chr22	31611812	31611812	24/33	ENST00000400288	COSM126117
SGCE	c.410G>A	p.Arg137His	0	2	508	chr7	94623378	94623378	4/11	ENST00000265735	COSM1093291;COSM1597237
SLC24A4	c.409G>A	p.Glu137Lys	0	2	508	chr14	92442104	92442104	5/17	ENST00000532405
SLC34A1	c.1520G>A	p.Arg507His	0	2	508	chr5	177397886	177397886	13/13	ENST00000324417
SLC38A9	c.1292_1293insTCAGTCACA	p.Asp431_Asn432insGlnSerHis	0	2	508	chr5	55633891	55633892	12/14	ENST00000318672
SLC5A7	c.1006G>T	p.Gly336Cys	0	2	508	chr2	108008575	108008575	8/9	ENST00000264047	COSM4790695
SLCO1C1	c.1086C>A	p.Ser362Arg	0	2	508	chr12	20723154	20723154	9/15	ENST00000266509
SMARCA4	c.2738C>T	p.Pro913Leu	0	2	508	chr19	11021846	11021846	19/35	ENST00000344626	COSM4408937;COSM4408938
SMTN	c.2632G>A	p.Glu878Lys	0	2	508	chr22	31104344	31104344	20/20	ENST00000347557
SP140L	c.1255G>A	p.Asp419Asn	0	2	508	chr2	230400184	230400184	15/19	ENST00000415673
STRC	c.461delC	p.Pro154LeufsTer30	0	2	508	chr15	43617960	43617960	2/29	ENST00000450892	COSM2188633
SYT6	c.746G>A	p.Arg249His	0	2	508	chr1	114137820	114137820	3/7	ENST00000610222	COSM287271;COSM4860344
TAF1L	c.4189C>T	p.Arg1397Cys	0	2	508	chr9	32631391	32631391	1/1	ENST00000242310	COSM5657553
TBX21	c.1480G>A	p.Glu494Lys	0	2	508	chr17	47745238	47745238	6/6	ENST00000177694
TDRD6	c.5989G>T	p.Glu1997Ter	0	2	508	chr6	46694117	46694117	1/4	ENST00000316081
TENM1	c.1097G>T	p.Arg366Met	0	2	508	chrX	124671754	124671754	6/31	ENST00000371130
TGFBR2	c.884C>G	p.Ser295Ter	0	2	508	chr3	30672067	30672067	4/7	ENST00000295754	COSM730357
TGFBR2	c.1582C>T	p.Arg528Cys	0	2	508	chr3	30691477	30691477	7/7	ENST00000295754	COSM1650139;COSM583215
THSD7A	c.3136C>T	p.Arg1046Cys	0	2	508	chr7	11429054	11429054	14/28	ENST00000423059	COSM129713
THSD7A	c.2183G>T	p.Cys728Phe	0	2	508	chr7	11474403	11474403	8/28	ENST00000423059
TMEM132D	c.167C>T	p.Ala56Val	0	2	508	chr12	129700611	129700611	2/9	ENST00000422113
TMEM215	c.503C>T	p.Ser168Leu	0	2	508	chr9	32784686	32784686	2/2	ENST00000342743	COSM3779947
TMEM248	c.856T>C	p.Cys286Arg	0	2	508	chr7	66953301	66953301	6/7	ENST00000341567
TMTC2	c.1226C>G	p.Thr409Arg	0	2	508	chr12	82896389	82896389	3/12	ENST00000321196	COSM695623
TNIK	c.2846G>A	p.Arg949His	0	2	508	chr3	171087382	171087382	24/33	ENST00000436636	COSM4171214;COSM4171215
TNN	c.3271G>A	p.Asp1091Asn	0	2	508	chr1	175128687	175128687	15/19	ENST00000239462	COSM362747
TP53	c.991C>T	p.Gln331Ter	0	2	508	chr17	7673537	7673537	9/11	ENST00000269305	COSM11354;COSM1649348;COSM289612;COSM3522688
TP53	c.983dupT	p.Thr329HisfsTer8	0	2	508	chr17	7673544	7673545	9/11	ENST00000269305	COSM100040;COSM5002554;COSM5002555;COSM5002556
TP53	c.853G>A	p.Glu285Lys	0	2	508	chr17	7673767	7673767	8/11	ENST00000269305	COSM10722;COSM137087;COSM1649345;COSM3717625
TP53	c.848G>C	p.Arg283Pro	0	2	508	chr17	7673772	7673772	8/11	ENST00000269305	COSM10743;COSM1646817;COSM4271752;COSM99941
TP53	c.838A>G	p.Arg280Gly	0	2	508	chr17	7673782	7673782	8/11	ENST00000269305	COSM11123;COSM1649339;COSM3378442;COSM562339
TP53	c.814G>A	p.Val272Met	0	2	508	chr17	7673806	7673806	8/11	ENST00000269305	COSM10891;COSM1645249;COSM3388172;COSM99950
TP53	c.797G>A	p.Gly266Glu	0	2	508	chr17	7673823	7673823	8/11	ENST00000269305	COSM10867;COSM1679491;COSM216410;COSM3388174
TP53	c.747G>T	p.Arg249Ser	0	2	508	chr17	7674216	7674216	7/11	ENST00000269305	COSM10817;COSM131478;COSM131479;COSM1646861;COSM3717634
TP53	c.734G>T	p.Gly245Val	0	2	508	chr17	7674229	7674229	7/11	ENST00000269305	COSM11196;COSM131475;COSM131476;COSM131477;COSM1646856;COSM3717638
TP53	c.725G>T	p.Cys242Phe	0	2	508	chr17	7674238	7674238	7/11	ENST00000269305	COSM10810;COSM129834;COSM129835;COSM129836;COSM1646852;COSM3378347
TP53	c.713G>T	p.Cys238Phe	0	2	508	chr17	7674250	7674250	7/11	ENST00000269305	COSM2744631;COSM3403263;COSM43778;COSM99624;COSM99625;COSM99626
TP53	c.701A>G	p.Tyr234Cys	0	2	508	chr17	7674262	7674262	7/11	ENST00000269305	COSM10725;COSM1646849;COSM165072;COSM165073;COSM165074;COSM3388193
TP53	c.602T>A	p.Leu201Ter	0	2	508	chr17	7674929	7674929	6/11	ENST00000269305	COSM3742467;COSM3742468;COSM3742469;COSM3742470;COSM3742471;COSM3742472;COSM45719
TP53	c.587G>C	p.Arg196Pro	0	2	508	chr17	7674944	7674944	6/11	ENST00000269305	COSM218532;COSM218533;COSM218534;COSM218535;COSM2744765;COSM3733288;COSM43814
TP53	c.578A>C	p.His193Pro	0	2	508	chr17	7674953	7674953	6/11	ENST00000269305	COSM131458;COSM131459;COSM131460;COSM131461;COSM3970354;COSM3970355;COSM43833
TP53	c.535C>T	p.His179Tyr	0	2	508	chr17	7675077	7675077	5/11	ENST00000269305	COSM10768;COSM129848;COSM129849;COSM129850;COSM129851;COSM1709730;COSM3388203
TP53	c.529_546delCCCCACCATGAGCGCTGC	p.Pro177_Cys182del	0	2	508	chr17	7675066	7675083	5/11	ENST00000269305	COSM1386793;COSM1386794;COSM1386795;COSM1386796;COSM43570;COSM5088393;COSM5088394
TP53	c.511G>T	p.Glu171Ter	0	2	508	chr17	7675101	7675101	5/11	ENST00000269305	COSM10996;COSM2744871;COSM3421937;COSM357723;COSM357724;COSM357725;COSM357726
TP53	c.473G>T	p.Arg158Leu	0	2	508	chr17	7675139	7675139	5/11	ENST00000269305	COSM10714;COSM1649374;COSM3958835;COSM99675;COSM99676;COSM99677;COSM99678
TP53	c.451C>T	p.Pro151Ser	0	2	508	chr17	7675161	7675161	5/11	ENST00000269305	COSM10905;COSM1640859;COSM3378358;COSM984959;COSM984961;COSM984962;COSM984963
TP53	c.430C>T	p.Gln144Ter	0	2	508	chr17	7675182	7675182	5/11	ENST00000269305	COSM11245;COSM2744941;COSM318145;COSM318146;COSM318147;COSM318148;COSM3820722
TP53	c.427G>A	p.Val143Met	0	2	508	chr17	7675185	7675185	5/11	ENST00000269305	COSM1664639;COSM220753;COSM220754;COSM220755;COSM220756;COSM3691868;COSM43878
TP53	c.406C>T	p.Gln136Ter	0	2	508	chr17	7675206	7675206	5/11	ENST00000269305	COSM11166;COSM126985;COSM126986;COSM126987;COSM126988;COSM1736060;COSM3735153
TP53	c.318C>G	p.Ser106Arg	0	2	508	chr17	7676051	7676051	4/11	ENST00000269305	COSM1610878;COSM1610879;COSM2745028;COSM3717683;COSM45944
TP53	c.314G>T	p.Gly105Val	0	2	508	chr17	7676055	7676055	4/11	ENST00000269305	COSM4384953;COSM4384954;COSM4384955;COSM4384956;COSM46161
TP53	c.216dupC	p.Val73ArgfsTer76	0	2	508	chr17	7676152	7676153	4/11	ENST00000269305	COSM128714;COSM128715;COSM128716;COSM2745090;COSM4336301
TP53	c.202G>T	p.Glu68Ter	0	2	508	chr17	7676167	7676167	4/11	ENST00000269305	COSM11513;COSM131521;COSM131522;COSM1646879;COSM3378370
TP53	c.173delC	p.Pro58GlnfsTer65	0	2	508	chr17	7676196	7676196	4/11	ENST00000269305	COSM2745096;COSM2745097;COSM2745098;COSM4336304;COSM87857
TP53	c.166G>T	p.Glu56Ter	0	2	508	chr17	7676203	7676203	4/11	ENST00000269305	COSM12168;COSM126989;COSM126990;COSM2745104;COSM4272098
TP53	c.1024C>T	p.Arg342Ter	0	2	508	chr17	7670685	7670685	10/11	ENST00000269305	COSM11073;COSM99721
TP53	c.1010G>T	p.Arg337Leu	0	2	508	chr17	7670699	7670699	10/11	ENST00000269305	COSM11411;COSM220135
TRHR	c.814G>T	p.Val272Leu	0	2	508	chr8	109119072	109119072	2/2	ENST00000311762
TSHZ3	c.2521G>T	p.Glu841Ter	0	2	508	chr19	31277272	31277272	2/2	ENST00000240587
TSPYL5	c.578C>T	p.Ser193Leu	0	2	508	chr8	97277267	97277267	1/1	ENST00000322128	COSM3724003
WASL	c.492_493insGAAAATTTTCTAACAAGTT	p.Lys165GlufsTer7	0	2	508	chr7	123696715	123696716	6/11	ENST00000223023
WDR70	c.22G>A	p.Glu8Lys	0	2	508	chr5	37379389	37379389	1/18	ENST00000265107
WTAP	c.1036G>A	p.Glu346Lys	0	2	508	chr6	159755456	159755456	8/8	ENST00000358372
ZBTB20	c.2075delC	p.Pro692LeufsTer43	0	2	508	chr3	114339156	114339156	5/5	ENST00000474710	COSM1243009;COSM267785
ZFHX4	c.2260G>A	p.Gly754Arg	0	2	508	chr8	76706348	76706348	2/11	ENST00000521891	COSM1458262;COSM5167011
ZNF43	c.1265G>C	p.Gly422Ala	0	2	508	chr19	21808772	21808772	4/4	ENST00000354959
ZNF510	c.962C>G	p.Ser321Ter	0	2	508	chr9	96759868	96759868	6/6	ENST00000223428	COSM3724300
ZZZ3	c.14G>A	p.Arg5Gln	0	2	508	chr1	77633341	77633341	5/15	ENST00000370801	COSM3419477
				834
