# Supplementary material for: Longitudinal detection of somatic mutations in saliva and plasma for the surveillance of oral squamous cell carcinomas
Source: PLoS One. 2021 Sep 3;16(9):e0256979. doi: 10.1371/journal.pone.0256979 (PMC8415592; doi:10.1371/journal.pone.0256979)
Supplement: S2 Table — (XLSX) [file pone.0256979.s003.xlsx]

## Sheet: COSMICv87 HNSCC
Gene name	GRCh	Mutation genome position	Mutation strand	Mutation ID	Mutation CDS	Mutation AA	Mutation Count
TP53				COSM43617	c.?	p.?	512
CDKN2A	37	9:21968228-21974826	-	COSM12526	c.1_471del471	p.0	27
PIK3CA	37	3:178952085-178952085	+	COSM775	c.3140A>G	p.H1047R	26
PIK3CA	37	3:178936091-178936091	+	COSM763	c.1633G>A	p.E545K	25
AFF3	37	2:100343557-100343557	-	COSM4591070	c.1148G>A	p.S383N	23
ATM	37	11:108183167-108183167	+	COSM4590264	c.5948A>G	p.N1983S	23
BCORL1	37	23:129147079-129147079	+	COSM4591817	c.331T>C	p.F111L	23
BIRC6	37	2:32667182-32667182	+	COSM4591363	c.3994G>C	p.V1332L	23
CLTCL1	37	22:19189002-19189003	-	COSM4603059	c.3602_3603insG	p.G1202fs*18	23
KMT2C	37	7:151970856-151970856	-	COSM4162024	c.946A>T	p.T316S	23
KMT2C	37	7:151970931-151970931	-	COSM4591023	c.871C>T	p.L291F	23
NCOR1	37	17:16068287-16068287	-	COSM4591901	c.618+6T>A	p.?	23
NCOR1	37	17:16068340-16068340	-	COSM4129608	c.571G>A	p.E191K	23
NCOR1	37	17:16068343-16068343	-	COSM4129609	c.568C>T	p.R190*	23
NCOR1	37	17:16068377-16068377	-	COSM4591233	c.534G>C	p.K178N	23
NCOR1	37	17:16068396-16068396	-	COSM1630066	c.515C>T	p.S172L	23
NCOR2	37	12:124824720-124824721	-	COSM3724420	c.5539_5540insAGCAGCGGC	p.S1847>KQRR	23
NOTCH1	37	9:139413211-139413211	-	COSM4163569	c.931A>C	p.T311P	23
PDE4DIP	37	1:144854581-144854581	-	COSM4142465	c.6889A>G	p.T2297A	23
PDE4DIP	37	1:144854598-144854598	-	COSM3930334	c.6872G>A	p.R2291Q	23
PDE4DIP	37	1:144865850-144865850	-	COSM4590805	c.5730C>A	p.D1910E	23
PDE4DIP	37	1:144866643-144866643	-	COSM4590722	c.5599C>T	p.R1867C	23
PDE4DIP	37	1:144868170-144868170	-	COSM4591252	c.5269G>A	p.A1757T	23
PDE4DIP	37	1:144871738-144871738	-	COSM4591247	c.5224G>T	p.A1742S	23
PDE4DIP	37	1:144871755-144871755	-	COSM4591751	c.5207T>A	p.V1736E	23
PDE4DIP	37	1:144871782-144871782	-	COSM4591747	c.5180T>C	p.L1727P	23
PDE4DIP	37	1:144877176-144877176	-	COSM4591161	c.4511G>A	p.R1504Q	23
PDE4DIP	37	1:144879264-144879264	-	COSM4591663	c.4186T>C	p.W1396R	23
PDE4DIP	37	1:144879375-144879375	-	COSM4590058	c.4075A>G	p.K1359E	23
PDE4DIP	37	1:144882823-144882823	-	COSM4591244	c.3196G>A	p.A1066T	23
PDE4DIP	37	1:144886197-144886197	-	COSM4142487	c.3037T>A	p.F1013I	23
PDE4DIP	37	1:144912233-144912233	-	COSM4591488	c.2042G>A	p.R681H	23
PDE4DIP	37	1:144915561-144915561	-	COSM4590881	c.1864C>T	p.R622*	23
PDE4DIP	37	1:144916748-144916748	-	COSM4591221	c.1607G>C	p.S536T	23
PDE4DIP	37	1:144917841-144917841	-	COSM4590293	c.1445A>G	p.H482R	23
PDE4DIP	37	1:144918957-144918957	-	COSM4590158	c.1229A>T	p.E410V	23
PDE4DIP	37	1:144922583-144922583	-	COSM4590681	c.824C>T	p.S275L	23
PDE4DIP	37	1:144952220-144952220	-	COSM3734113	c.499G>A	p.A167T	23
PDE4DIP	37	1:144994658-144994658	-	COSM4591538	c.74G>T	p.R25L	23
TAL1	37	1:47685455-47685455	-	COSM3751261	c.933A>G	p.K311K	23
CDKN2A				COSM12523	c.151_457del307	p.?	22
CLIP1	37	12:122845698-122845698	-	COSM4146758	c.813G>T	p.L271F	22
KMT2C	37	7:151945204-151945204	-	COSM4162018	c.2315C>T	p.S772L	22
LRP1B	37	2:141625828-141625828	-	COSM3798012	c.4174C>T	p.L1392F	22
LZTR1	37	22:21343966-21344002	+	COSM4589981	c.646_651+31del37	p.?	22
MACC1	37	7:20198700-20198700	-	COSM3950300	c.1284C>A	p.D428E	22
MAML2	37	11:95825375-95825383	-	COSM4169244	c.1812_1820delGCAGCAGCA	p.Q619_Q621delQQQ	22
NOTCH1	37	9:139417464-139417464	-	COSM1624742	c.580A>C	p.T194P	22
PABPC1	37	8:101733670-101733670	-	COSM4590123	c.142A>C	p.T48P	22
BRAF				COSM1131	c.?	p.V600E	21
MET	37	7:116423428-116423428	+	COSM700	c.3757T>G	p.Y1253D	21
BCORL1	37	23:129189954-129189954	+	COSM4156578	c.4979T>G	p.V1660G	20
FANCD2	37	3:10088343-10088343	+	COSM4152594	c.1214A>G	p.N405S	20
FES	37	15:91436548-91436548	+	COSM4590710	c.1949C>G	p.T650R	20
FES	37	15:91436551-91436551	+	COSM4590134	c.1952A>G	p.E651G	20
KMT2C	37	7:151927021-151927021	-	COSM150426	c.2963G>T	p.C988F	20
KMT2C	37	7:151927025-151927025	-	COSM253767	c.2959T>C	p.Y987H	20
KMT2C	37	7:151945007-151945007	-	COSM4591270	c.2512G>A	p.G838S	20
NOTCH1	37	9:139413097-139413097	-	COSM4163567	c.1045A>C	p.T349P	20
PABPC1	37	8:101719201-101719201	-	COSM4162559	c.1361T>C	p.I454T	20
RGPD3	37	2:107049392-107049392	-	COSM132759	c.2468A>T	p.K823M	20
RGPD3	37	2:107073501-107073501	-	COSM3836502	c.331G>A	p.D111N	20
ACVR2A	37	2:148676144-148676144	+	COSM132653	c.945A>C	p.K315N	19
FANCD2	37	3:10088407-10088410	+	COSM2915288	c.1278_1278+3delAGTA	p.?	19
NOTCH1	37	9:139410120-139410120	-	COSM4590156	c.1718A>C	p.D573A	19
PABPC1	37	8:101718932-101718932	-	COSM4162556	c.1549G>C	p.V517L	19
PABPC1	37	8:101718965-101718965	-	COSM3774307	c.1516C>T	p.R506C	19
PABPC1	37	8:101718968-101718968	-	COSM3774308	c.1513G>A	p.V505I	19
RPL10	37	23:153629155-153629155	+	COSM4590446	c.605A>G	p.N202S	19
TP53	37	17:7578406-7578406	-	COSM10648	c.524G>A	p.R175H	19
USP6	37	17:5036224-5036224	+	COSM256119	c.215C>G	p.T72R	19
USP6	37	17:5036274-5036274	+	COSM132781	c.265C>A	p.H89N	19
USP6	37	17:5036281-5036281	+	COSM1610492	c.272G>C	p.S91T	19
USP6	37	17:5036834-5036834	+	COSM4591350	c.373G>A	p.G125R	19
USP6	37	17:5036838-5036838	+	COSM4591352	c.377G>A	p.R126K	19
FES	37	15:91436556-91436557	+	COSM4602872	c.1957_1958insGGGC	p.A653fs*50	18
KMT2C	37	7:151945070-151945071	-	COSM4603590	c.2448_2449insA	p.I817fs*11	18
MAP3K1	37	5:56177852-56177854	+	COSM4589983	c.2336_2338delCAA	p.T786delT	18
NOTCH2	37	1:120572572-120572572	-	COSM1736165	c.112G>A	p.E38K	18
PABPC1	37	8:101719138-101719138	-	COSM4162558	c.1424G>A	p.R475Q	18
PABPC1	37	8:101730035-101730036	-	COSM4602939	c.468_469insG	p.K157fs*9	18
TNC	37	9:117838696-117838696	-	COSM3927862	c.2833C>A	p.Q945K	18
USP6	37	17:5036205-5036205	+	COSM1610490	c.196A>C	p.K66Q	18
USP6	37	17:5036210-5036210	+	COSM1315965	c.201T>G	p.I67M	18
USP6	37	17:5036214-5036214	+	COSM4130412	c.205C>T	p.R69W	18
USP6	37	17:5036748-5036748	+	COSM4591293	c.287G>T	p.R96L	18
USP6	37	17:5036784-5036784	+	COSM3773820	c.323C>T	p.P108L	18
USP6	37	17:5036823-5036823	+	COSM4591809	c.362T>C	p.L121S	18
USP6	37	17:5036843-5036843	+	COSM4590857	c.382C>A	p.Q128K	18
NCOR1	37	17:16097870-16097870	-	COSM3733523	c.14G>T	p.G5V	17
NOTCH2	37	1:120572547-120572547	-	COSM3773408	c.137A>G	p.N46S	17
NUMA1	37	11:71715019-71715019	-	COSM4590531	c.6250A>C	p.T2084P	17
PABPC1	37	8:101719004-101719004	-	COSM3774309	c.1477C>T	p.R493C	17
USP6	37	17:5036211-5036211	+	COSM1315967	c.202C>T	p.R68W	17
HLA-A	37	6:29912856-29912856	+	COSM1621366	c.1033A>T	p.T345S	16
PABPC1	37	8:101717237-101717237	-	COSM4591184	c.1735G>A	p.G579S	16
PABPC1	37	8:101721727-101721727	-	COSM4162560	c.1205C>T	p.P402L	16
PABPC1	37	8:101727750-101727750	-	COSM328642	c.583A>G	p.I195V	16
PPP2R1A	37	19:52723071-52723071	+	COSM4132359	c.1256T>G	p.V419G	16
PREX2	37	8:69104723-69104723	+	COSM1624166	c.4567G>C	p.A1523P	16
HRAS	37	11:534286-534286	-	COSM486	c.37G>C	p.G13R	15
NKX2-1	37	14:36988207-36988207	-	COSM4590322	c.356A>C	p.D119A	15
PABPC1	37	8:101717195-101717195	-	COSM4590738	c.1777C>G	p.L593V	15
PABPC1	37	8:101717220-101717220	-	COSM4591194	c.1752G>A	p.M584I	15
PABPC1	37	8:101717255-101717255	-	COSM4590154	c.1717A>T	p.M573L	15
PDE4DIP	37	1:144952581-144952581	-	COSM4590839	c.327C>G	p.I109M	15
AKAP9	37	7:91652178-91652179	+	COSM112144	c.4039_4040insAAC	p.K1347_L1348insQ	14
EGFR				COSM21351	c.89_889del801	p.V30_R297>G	14
HLA-A	37	6:29911260-29911260	+	COSM4593098	c.559A>C	p.T187P	14
HLA-A	37	6:29911261-29911261	+	COSM4593240	c.560C>G	p.T187R	14
HLA-A	37	6:29911272-29911272	+	COSM1442956	c.571T>G	p.W191G	14
NUTM2A	37	10:89124859-89124859	+	COSM3807890	c.1417G>A	p.G473S	14
PABPC1	37	8:101717182-101717182	-	COSM4591710	c.1790T>C	p.L597P	14
PRDM2	37	1:14106394-14106395	+	COSM112121	c.2104_2105insCTC	p.P703_A704insP	14
RGPD3	37	2:107049714-107049714	-	COSM1526983	c.2233G>C	p.E745Q	14
SIRPA	37	20:1895889-1895889	+	COSM248832	c.224G>C	p.G75A	14
SIRPA	37	20:1895950-1895950	+	COSM4134293	c.285C>G	p.D95E	14
SIRPA	37	20:1895951-1895951	+	COSM4134295	c.286C>T	p.L96F	14
SIRPA	37	20:1895952-1895952	+	COSM4134297	c.287T>C	p.L96P	14
SIRPA	37	20:1895963-1895963	+	COSM1599885	c.298A>G	p.N100D	14
SIRPA	37	20:1895965-1895965	+	COSM1599896	c.300C>A	p.N100K	14
SIRPA	37	20:1895984-1895984	+	COSM3746555	c.319C>A	p.R107S	14
SIRPA	37	20:1895990-1895990	+	COSM3746557	c.325G>A	p.G109S	14
SIRPA	37	20:1896052-1896054	+	COSM128735	c.387_389delCGA	p.D131delD	14
SIRPA	37	20:1896059-1896059	+	COSM1410604	c.394G>A	p.V132M	14
SIRPA	37	20:1896060-1896060	+	COSM1410605	c.395T>C	p.V132A	14
TCF3	37	19:1615812-1615812	-	COSM4592509	c.1459C>G	p.R487G	14
TP53	37	17:7577539-7577539	-	COSM10656	c.742C>T	p.R248W	14
WNK2	37	9:96055149-96055149	+	COSM4164122	c.5357T>G	p.V1786G	14
BRAF	37	7:140453136-140453136	-	COSM476	c.1799T>A	p.V600E	13
CASP9	37	1:15850613-15850613	-	COSM3750476	c.83C>T	p.A28V	13
FANCA	37	16:89805074-89805074	-	COSM4591376	c.4303G>C	p.A1435P	13
HLA-A	37	6:29910604-29910604	+	COSM451147	c.144C>A	p.A48A	13
HLA-A	37	6:29912030-29912030	+	COSM4006265	c.751G>C	p.D251H	13
KMT2C	37	7:151932945-151932945	-	COSM4161998	c.2726G>A	p.R909K	13
NCOR1	37	17:16097825-16097825	-	COSM3733522	c.59A>C	p.Y20S	13
PABPC1	37	8:101721709-101721709	-	COSM3774310	c.1223A>T	p.Y408F	13
PABPC1	37	8:101721812-101721812	-	COSM4162562	c.1120C>T	p.R374C	13
PABPC1	37	8:101721817-101721817	-	COSM4590064	c.1115A>G	p.E372G	13
PABPC1	37	8:101721839-101721839	-	COSM4162563	c.1093G>T	p.V365L	13
PDE4DIP	37	1:144952207-144952207	-	COSM4142500	c.512G>A	p.R171K	13
PIK3CA	37	3:178936082-178936082	+	COSM760	c.1624G>A	p.E542K	13
ALK	37	2:29448410-29448410	-	COSM4133807	c.3089A>C	p.H1030P	12
BCR	37	22:23631813-23631814	+	COSM4602990	c.2707+5_2707+6insC	p.?	12
CARD11	37	7:2966394-2966394	-	COSM4592936	c.1786T>G	p.F596V	12
CYP2C8	37	10:96827118-96827119	-	COSM4603149	c.332-5_332-4insT	p.?	12
DNM2	37	19:10935797-10935797	+	COSM1717624	c.1958T>G	p.V653G	12
HLA-A	37	6:29910527-29910527	+	COSM4592313	c.74-7C>T	p.?	12
HLA-A	37	6:29911154-29911154	+	COSM4160517	c.453C>A	p.N151K	12
HRAS	37	11:533874-533874	-	COSM498	c.182A>T	p.Q61L	12
PABPC1	37	8:101717267-101717267	-	COSM4590733	c.1705C>T	p.L569F	12
PABPC1	37	8:101719121-101719121	-	COSM4162557	c.1441C>T	p.R481C	12
PABPC1	37	8:101730043-101730043	-	COSM3774312	c.461C>G	p.A154G	12
PDE4DIP	37	1:144917828-144917828	-	COSM4593059	c.1458delT	p.A487fs*6	12
TP53	37	17:7577538-7577538	-	COSM10662	c.743G>A	p.R248Q	12
ZNF384	37	12:6777073-6777075	-	COSM4589952	c.1356_1358delGCA	p.Q455delQ	12
ZNF479	37	7:57188526-57188526	-	COSM4415723	c.596A>G	p.H199R	12
ABL2	37	1:179077737-179077737	-	COSM4226644	c.2557A>C	p.K853Q	11
BCORL1	37	23:129150143-129150143	+	COSM4596341	c.3395T>C	p.L1132P	11
BRAF				COSM26487	c.?	p.V600K	11
CLTCL1	37	22:19213138-19213138	-	COSM3992019	c.1966G>T	p.G656C	11
ERBB4	37	2:213403200-213403200	-	COSM4592166	c.55A>G	p.T19A	11
HLA-A	37	6:29910716-29910716	+	COSM3761769	c.256C>G	p.Q86E	11
HLA-A	37	6:29910730-29910730	+	COSM451148	c.270T>A	p.N90K	11
HLA-A	37	6:29911228-29911228	+	COSM4593091	c.527A>C	p.E176A	11
KMT2C	37	7:151875095-151875095	-	COSM4590380	c.7443A>T	p.R2481S	11
KMT2C	37	7:151945334-151945334	-	COSM1635198	c.2185A>G	p.N729D	11
PABPC1	37	8:101721705-101721705	-	COSM3269226	c.1227C>A	p.F409L	11
PABPC1	37	8:101721899-101721899	-	COSM3734030	c.1033G>T	p.E345*	11
PMS2	37	7:6013049-6013049	-	COSM3833052	c.2570G>C	p.G857A	11
TP53	37	17:7577120-7577120	-	COSM10660	c.818G>A	p.R273H	11
CBFA2T3	37	16:88947780-88947780	-	COSM4591065	c.1321G>T	p.A441S	10
CDKN2A	37	9:21971186-21971186	-	COSM12473	c.172C>T	p.R58*	10
HLA-A	37	6:29912108-29912108	+	COSM3761775	c.829G>C	p.E277Q	10
KAT6B	37	10:76781906-76781908	+	COSM111693	c.3289_3291delGAA	p.E1097delE	10
KMT2C	37	7:151945256-151945256	-	COSM3733336	c.2263C>T	p.Q755*	10
NCOR2	37	12:124887057-124887058	-	COSM4603266	c.1532_1533insAGC	p.P511_M512insA	10
NOTCH1	37	9:139410126-139410126	-	COSM4593097	c.1712A>C	p.D571A	10
NOTCH2	37	1:120611964-120611964	-	COSM132738	c.57C>G	p.C19W	10
NUTM2A	37	10:89124862-89124862	+	COSM428074	c.1420G>A	p.E474K	10
PABPC1	37	8:101724606-101724606	-	COSM485880	c.956C>T	p.T319I	10
PABPC1	37	8:101727801-101727801	-	COSM4591434	c.532G>A	p.E178K	10
PIK3CA				COSM29328	c.?	p.E545K	10
RGPD3	37	2:107049447-107049447	-	COSM4132945	c.2413G>A	p.A805T	10
ZNF384	37	12:6777070-6777075	-	COSM2098916	c.1356_1361delGCAGCA	p.Q454_Q455delQQ	10
