# Supplementary material for: Longitudinal detection of somatic mutations in saliva and plasma for the surveillance of oral squamous cell carcinomas
Source: PLoS One. 2021 Sep 3;16(9):e0256979. doi: 10.1371/journal.pone.0256979 (PMC8415592; doi:10.1371/journal.pone.0256979)
Supplement: S3 Table — (XLSX) [file pone.0256979.s004.xlsx]

## Sheet: Sheet1
Gene List
ADD1	BRCA2	CTNNA3	HEATR5B	KMT2C	NCOR1	PLCB3	TNPO3
ADGRL2	CASP8*	EP300	HIP1R	KMT2D*	NFE2L2	PLPPR4	TP53
AFF3	CDKN2A*	EPHA2	HIST1H3C	KRT5	NLRP11	PTPN14	TRPM3
AJUBA*	CFAP47	FANCD2	HOOK2	LRP1B	NOTCH1*	PTPN21	TTN
ATM	CFAP65	FAT1*	HRAS*	LZTR1	NRAS*	RAC1	TULP4
ATP8B2	CHD2	FAT2	IGSF9B	MACC1	NSD1*	RGPD3	UPF1
BCORL1	CLIP1	FBXW7*	ITCH	MAPK1	PABPC1	RYR1	USP7
BIRC6	CLTCL1	FES	KIR3DL2	MET	PDE4DIP	TAL1	VPS13D
BRAF	CNTN4	FGFR3	KMT2B	NBEAL2	PIK3CA*	TGFBR2
* all exon regions
