# Supplementary material for: Longitudinal detection of somatic mutations in saliva and plasma for the surveillance of oral squamous cell carcinomas
Source: PLoS One. 2021 Sep 3;16(9):e0256979. doi: 10.1371/journal.pone.0256979 (PMC8415592; doi:10.1371/journal.pone.0256979)
Supplement: S4 Table — (XLSX) [file pone.0256979.s005.xlsx]

## Sheet: Sheet1
Sample	GeneSymbol	hgvs_c	hgvs_p	Chr	Pos	REF	ALT	WES_AF	WES_DP	T1-P_AF	T1-P_DP	T1-S_AF	T1-S_DP	T2-P_AF	T2-P_DP	T2-S_AF	T2-S_DP	T3-P_AF	T3-P_DP	T3-S_AF	T3-S_DP	T4-P_AF	T4-P_DP	T4-S_AF	T4-S_DP
LB001	TP53	c.637C>T	p.Arg213*	chr17	7578212	G	A	0.278	216
LB001	TULP4	c.4327G>T	p.Glu1443*	chr6	158925022	G	T	0.192	203													0.004	3276
LB001	VPS13D	c.1339C>T	p.Gln447*	chr1	12321131	C	T	0.148	54
LB001	CFAP47	c.8443+1G>C	.	chrX	36337423	G	C	0.091	154
LB001	PLPPR4	c.1255C>T	p.Arg419*	chr1	99771529	C	T	0.077	168
LB001	TP53	c.742C>T	p.Arg248Trp	chr17	7577539	G	A					0.021	1773							0.064	1294
LB002	PTPN14	c.2524G>T	p.Glu842*	chr1	214556674	C	A	0.51	184			0.013	6824
LB002	TP53	c.524G>A	p.Arg175His	chr17	7578406	C	T	0.39	215			0.01	7196							0.016	1017			0.013	4291
LB002	HIP1R	c.1906C>T	p.Gln636*	chr12	123342739	C	T	0.344	131
LB002	ITCH	c.2584G>T	p.Glu862*	chr20	33092180	G	T	0.335	188			0.01	4588
LB002	CNTN4	c.1468G>T	p.Gly490*	chr3	3030138	G	T	0.273	300
LB002	TP53	c.326T>G	p.Phe109Cys	chr17	7579361	A	C			0.002	4121
LB002	LRP1B	c.4174C>T	p.Leu1392Phe	chr2	141625828	G	A													0.065	155
LB002	FBXW7	c.371C>T	p.Ala124Val	chr4	153268197	G	A									0.003	3768
LB002	NSD1	c.3140_3147delCCTTAAAG	p.Ala1047fs	chr5	176638534	GTAAAGCCT	G													0.012	1089
LB002	CDKN2A	c.281C>T	p.Pro94Leu	chr9	21971120	G	A					0.011	6610											0.007	3098
LB003	PTPN21	c.2776C>T	p.Arg926*	chr14	88938683	G	A	0.274	317			0.053	3171							N/A	N/A
LB003	NPHS1	c.1219C>T	p.Arg407Trp	chr19	36339251	G	A	0.199	196											N/A	N/A
LB003	HOOK2	c.1180G>T	p.Glu394*	chr19	12878862	C	A	0.147	238			0.019	4003							N/A	N/A
LB004	BRCA2	c.682-1G>C	.	chr13	32905055	G	C	0.287	115
LB004	NBEAL2	c.301C>T	p.Gln101*	chr3	47030606	C	T	0.201	408
LB004	FAT1	c.2808_2809delCCinsTT	p.Arg937*	chr4	187628173	GG	AA	0.17	353
LB004	PLCB3	c.1081G>A	p.Val361Met	chr11	64026013	G	A	0.159	365
LB004	CASP8	c.727+1G>C	.	chr2	202137500	G	C	0.15	267
LB004	CTNNA3	c.2478C>A	p.Tyr826*	chr10	67680298	G	T	0.126	672
LB004	FAT1	c.11029_11062delGACATACAGATTGTTAGTTTGCAGTCCTCTGAAC	p.Asp3677fs	chr4	187524617	GGTTCAGAGGACTGCAAACTAACAATCTGTATGTC	G	0.113	547			0.003	9693
LB005	FAT2	c.5702C>G	p.Ser1901*	chr5	150924986	G	C	0.206	141									miss	miss	miss	miss
LB005	AJUBA	c.649C>T	p.Gln217*	chr14	23450827	G	A	0.2	140									miss	miss	miss	miss
LB005	CASP8	c.874C>T	p.Arg292Trp	chr2	202141586	C	T	0.198	101			0.006	6243					miss	miss	miss	miss
LB005	AJUBA	c.853C>T	p.Arg285Cys	chr14	23450623	G	A	0.175	280									miss	miss	miss	miss
LB005	TTN	c.23062G>T	p.Gly7688Cys	chr2	179585684	C	A	0.159	126									miss	miss	miss	miss
LB005	USP7	c.1663C>T	p.Arg555Trp	chr16	8998333	G	A	0.145	110									miss	miss	miss	miss
LB005	NOTCH1	c.1170C>A	p.Asn390Lys	chr9	139412674	G	T	0.134	410			0.004	7813					miss	miss	miss	miss
LB006	TP53	c.733G>A	p.Gly245Ser	chr17	7577548	C	T	0.22	101	0.018	6711											0.007	7159
LB007	TP53	c.637C>T	p.Arg213*	chr17	7578212	G	A	0.54	180			0.028	7468	miss	miss			miss	miss	miss	miss	miss	miss	miss	miss
LB007	KMT2B	c.364G>T	p.Glu122*	chr19	36210371	G	T	0.29	403			0.019	8468	miss	miss			miss	miss	miss	miss	miss	miss	miss	miss
LB007	FAT1	c.2684T>C	p.Ile895Thr	chr4	187628298	A	G					0.007	11056	miss	miss	0.009	8449	miss	miss	miss	miss	miss	miss	miss	miss
LB007	CDKN2A	c.290C>T	p.Ala97Val	chr9	21971111	G	A					0.028	7828	miss	miss			miss	miss	miss	miss	miss	miss	miss	miss
LB008	CASP8	c.1570C>T	p.Gln524*	chr2	202151270	C	T	0.386	332			0.045	5746							0.032	4872			0.07	2685
LB008	UPF1	c.2521C>T	p.Gln841*	chr19	18972849	C	T	0.186	414			0.036	7804							0.021	7796			0.027	4671
LB008	TRPM3	c.2094-1G>C	.	chr9	73234012	C	G	0.117	179			0.03	6008											0.028	3622
LB008	HRAS	c.34G>A	p.Gly12Ser	chr11	534289	C	T	0.283	237			0.05	5002							0.027	5560			0.052	2423
LB008	AJUBA	c.1109-2A>T	.	chr14	23445923	T	A	0.389	131			0.054	4742			0.016	4745			0.059	4382
LB009	CASP8	c.1338delA	p.Pro447fs	chr2	202149896	CA	C	0.06	251											N/A	N/A
LB009	TP53	c.818G>A	p.Arg273His	chr17	7577120	C	T					0.002	8978	0.003	5526	0.004	7099			N/A	N/A
LB009	TP53	c.610G>T	p.Glu204*	chr17	7578239	C	A	0.211	242											N/A	N/A
LB009	NLRP11	c.265C>T	p.Arg89*	chr19	56329276	G	A	0.162	68											N/A	N/A
LB009	TNPO3	c.2152C>T	p.Arg718Trp	chr7	128615899	G	A	0.094	138											N/A	N/A
LB010	NOTCH1	c.1270G>A	p.Glu424Lys	chr9	139412375	C	T	0.31	232			0.02	4441
LB010	IGSF9B	c.4144C>T	p.Gln1382*	chr11	133779134	G	A	0.266	214			0.01	3459
LB010	ADGRL2	c.3922C>T	p.Gln1308*	chr1	82456539	C	T	0.105	296			0.007	3957
LB010	ADD1	c.1186C>T	p.Arg396*	chr4	2906515	C	T	0.038	184
LB010	CHD2	c.4016T>G	p.Leu1339*	chr15	93543749	T	G	0.029	210
LB010	TP53	c.797G>A	p.Gly266Glu	chr17	7577141	C	T					0.02	3580
LB011	CFAP65	c.2740G>T	p.Glu914*	chr2	219888009	C	A	0.28	182					miss	miss	miss	miss
LB011	AJUBA	c.561_591delCCTGGCCGGAGCACCGGCAGGCTATTCTCCC	p.Leu188fs	chr14	23450884	CGGGAGAATAGCCTGCCGGTGCTCCGGCCAGG	C	0.255	145			0.035	3700	miss	miss	miss	miss
LB011	TP53	c.589G>A	p.Val197Met	chr17	7578260	C	T	0.24	214			0.015	5293	miss	miss	miss	miss
LB011	RYR1	c.4551C>A	p.Cys1517*	chr19	38969171	C	A	0.227	128			0.017	8654	miss	miss	miss	miss
LB011	ATP8B2	c.608+1G>A	.	chr1	154304501	G	A	0.203	143			0.023	7177	miss	miss	miss	miss
LB011	TP53	c.524G>A	p.Arg175His	chr17	7578406	C	T	0.2	254			0.024	7470	miss	miss	miss	miss
LB011	CDKN2A	c.151-1G>T	.	chr9	21971208	C	A	0.125	152			0.015	4722	miss	miss	miss	miss
